# Supplementary material for: Uncommon EGFR Compound Mutations in Non-Small Cell Lung Cancer (NSCLC): A Systematic Review of Available Evidence
Source: Curr Oncol. 2022 Jan 9;29(1):255–66. doi: 10.3390/curroncol29010024 (PMC8774526; doi:10.3390/curroncol29010024)
Supplement: Supplementary file 1 [file curroncol-29-00024-s001.zip]

Archive with 1 entries (1 files):
- curroncol-1486520-supplementary.pdf
